# Supplementary material for: A Local and Abscopal Effect Observed with Liposomal Encapsulation of Intratumorally Injected Oncolytic Adenoviral Therapy
Source: Cancers (Basel). 2023 Jun 12;15(12):3157. doi: 10.3390/cancers15123157 (PMC10296131; doi:10.3390/cancers15123157)
Supplement: Supplementary file 1 [file cancers-15-03157-s001.zip]

Archive with 1 entries (1 files):
- cancers-2257137-supplementary.pdf
